# Supplementary material for: Validation of Immune Cell Modules in Multicellular Transcriptomic Data
Source: PLoS One. 2017 Jan 3;12(1):e0169271. doi: 10.1371/journal.pone.0169271 (PMC5207692; doi:10.1371/journal.pone.0169271)
Supplement: S1 Table — (XLSX) [file pone.0169271.s001.xlsx]

## Sheet: Sheet1
S1 Table
Table of accession numbers for all microarray data used in this manuscript.
Description of data set	Array express accession no	Reference DOI	Array platform	Used for cell type AUCmean scoring	Used for cell type MDI scoring	Used to derive cross-dataset modules
Expression profiles from a variety human immune cells.	E-GEOD-22886	10.1038/sj.gene.6364173	Affymetrix	x	x	x
Expression profiles from a variety human immune cells.	E-GEOD-24759	10.1016/j.cell.2011.01.004	Affymetrix	x	x	x
Expression profiles from a variety human immune cells.	E-GEOD-28490	-	Affymetrix	x	x	x
Expression profiles from a variety human immune cells.	E-GEOD-28491	-	Affymetrix	x	x	x
Expression profiles from a variety human immune cells.	E-GEOD-3982	10.1038/ni1310	Affymetrix	x	x
The effect of cell subset isolation method on gene expression in leukocytes	E-GEOD-50008	10.1002/cyto.a.22352	Illumina			x
Genomic profiles for human peripheral blood T cells, B cells, natural killer cells, monocytes, and polymorphonuclear cells.	E-GEOD-72642	10.1016/j.ygeno.2006.02.003	Affymetrix
Transcription profiling of differentiated human blood cells: The HaemAtlas	E-TABM-633	10.1182/blood-2008-06-162958	Illumina
Expression profiles of TST biopsies in patients with active TB.	E-MTAB-3254	10.1371/journal.ppat.1005469	Agilent
Transcriptional profiling of the tuberculin skin test in healthy volunteers and in rheumatoid arthritis patients treated with methotrexate or anti-TNF therapy	E-MTAB-5093	Submitted for publication	Agilent
Expression profiles of lung biopsies from idiopathic pulmonary fibrosis (IPF) or control lung tissue.	E-GEOD-53845	10.1136/thoraxjnl-2013-204596	Agilent
Expression profiles of clinically normal, non-lesional skin of psoriasis patients injected with IFNg or saline.	E-GEOD-32407	10.1038/jid.2011.458	Affymetrix
Expression profile of endometrium in women treated with the progesterone receptor modulator asoprisnil (25mg) or placebo.	E-GEOD-47577	10.4049/jimmunol.1300958	Affymetrix
Expression profiles of skin lesions of patients with erythema nodosum leprosum or lepromatous leprosy.	E-GEOD-16844	10.1086/650318	Affymetrix
Gene expression analysis of TIL rich HPV driven head and neck tumours reveals a distinct B-cell signature when compared to HPV independent tumours	E-GEOD-72536	10.18632/oncotarget.10788	RNA-Seq
Blood transcriptomic diagnosis of active Tuberculosis and discrimination from other febrile illnesses	E-MTAB-4257	10.1172/jci.insight.87238	Agilent
Blood Transcriptional Profiles of Active TB (UK Test Set Separated)	E-GEOD-19443	10.1038/nature09247	Illumina
Transcription profiling of human peripheral blood lymphocytes: comparison between melanoma patients and healthy controls	E-GEOD-6887	10.1371/journal.pmed.0040176	Agilent
Robust enumeration of cell subsets from tissue expression profiles	E-GEOD-65136	10.1038/nmeth.3337	Affymetrix
