# Supplementary material for: Validation of Immune Cell Modules in Multicellular Transcriptomic Data
Source: PLoS One. 2017 Jan 3;12(1):e0169271. doi: 10.1371/journal.pone.0169271 (PMC5207692; doi:10.1371/journal.pone.0169271)
Supplement: S2 Table — (XLSX) [file pone.0169271.s002.xlsx]

## Sheet: Sheet1
S2 Table
Table of R functions utilised for all data analyses in this manuscript.
Name of R function	Description of function
Extraction	Extracts gene expression information within a dataset for the components specified in the modules.
Module statistics	Calculates geometric mean expression for each module applied to each cell type in each data set.
Statistics processing	Calculates dataset specific MDI and MaxDiff scores.
Final average	Calculates average cross-dataset MDI and MaxDiff scores.
Folder Cleanup	Clears contents of any specified folder.
Command List	List of commands to run any script.
Jaccard	Calculates Jaccard similarity index for module contents.
Marker gene correlation coefficient generator	Calculates Pearson correlation coefficient between one gene and all other genes in a dataset.
