# Supplementary material for: Validation of Immune Cell Modules in Multicellular Transcriptomic Data
Source: PLoS One. 2017 Jan 3;12(1):e0169271. doi: 10.1371/journal.pone.0169271 (PMC5207692; doi:10.1371/journal.pone.0169271)
Supplement: S3 Table — (XLSX) [file pone.0169271.s003.xlsx]

## Sheet: B cells
Supplementary Table S3
Module names, descriptions, source and contents
Module code	Module description	Module source	Module content
Abbas B	B cell unique genes from one dataset	Abbas et al 2005	ALG5, AMPD1, AP1, B4GALT3 , BAFFR, BANK1, BCL11A, BCMA, BCNP1, BLK, BLNK, BMP8B , BRDG1, C14orf138, C19orf10, C20orf31, C21orf83B , CD19, CD20, CD79A, CD79B, COPEB, CPNE5, CXCR5, DDOST, DKFZp667L0210 , DTNB, EAF2, EIF2AK3, ELL2, ERN1, ERP70, EST, FBXO18, FCRH1, FCRH2, FKBP11, FLJ20202, FLJ22625, FLJ23235, FLJ31364, FLJ43842 , FREB, GNG7, GPRC5D, HTPAP, IRTA2, KIAA0102, KIAA0125, KIAA0746, KIAA138…
CL43	B cell-related	Mabbot et al 2013	BANK1, BLK, CCR6, CD19, CD72, CD79B, CLLU1, CR2, FCRL1, FCRL2, FCRL3, FCRLA, GPR18, IGHM, KLHL14, LOC283663, LOC613266, MICAL3, MS4A1, P2RX5, QRSL1, RABEP2, RALGPS2, SNX22, STAP1, TLR10, TMEM156, VPREB3
CL49	B cell-related	Mabbot et al 2013	ACY3, AFF2, AICDA, ANUBL1, ASB13, BCAS4, BFSP2, C3orf37, CPNE5, CXCR5, DNAJC10, DOK7, DTX1, EAF2, EBF1, FCRLA, GCET2, GGA2, KBTBD8, KLHL34, LOC100129447, LOC100130458, LOC440864, PSMA8, PUS10, RPRD1B, S1PR2, SERPINA9, SHISA8, TERF2, TMED8
Co-correlated B Cell	Marker gene based B cell module	Bell et al 2016	BANK1, CD79A, CD19, CD200, ZCCHC7, IL4R, SLC6A16, TLE1, KIAA0125, MACROD2, RPLP2, FCRL1, PDLIM1, GNG7, FCRL2, WASF1, TSPAN13, PIK3C2B, FCRL5, CD79B, CD22, SMC6, CD72, STRBP, PNOC, C13orf34, AMT, MC3R, DBNDD1, BACH2, HLA-DOB, POU2AF1, E2F5, BLK, PPAPDC1B, FAM129C, ZDHHC23, TCL1A, CPNE5, KLHL14, SPIB, P2RX5, PCDH9, SEL1L3, FCRLA, TIMELESS, PAWR, C13orf18, REL, SCN3A, TAF1A, IL7, BEND5, PKIG, SLC15A…
M123	enriched in B cell differentiation	Li et al 2014	ICOSLG,HBEGF,LOC144481,NR4A1,GAB1,DLL1,LOC100288911,NR4A3,EBF1,FAM150B,BCL11B,VPREB1,VPREB3
M152.0	TBA (source: B cells)	Li et al 2014	HTN1,CCR9,ST18,TAT,GAGE1,LOC100287445,IFNA10,IFNA16,TRDN,FAM123A,HERC2P7,PPEF2,POU4F2,TRIM49,GABRB1,ZPBP,LOC100271840,SYCP1,IMPG2,KCTD16,TMEFF2,LOC51152,MEFV,BAGE,LOC100131298
M152.1	TBA (source: naive B cells)	Li et al 2014	POU4F2,TAT,FAM123A,OR7E24,IMPG2,KCTD16,HERC2P7,LRRC37B2,TMEFF2,ANKRD20A1,LOC100286993,LOC100271840,LOC100132247,GTF2A1L,MEFV,TRIM49,ADAMTS20,LOC100286895,TPTE,IFNA10,LOC100131298
M152.2	TBA (source: memory B cells)	Li et al 2014	TAT,FAM123A,C14orf91,HERC2P7,TMEFF2,HTN1,PPEF2,MEFV,LOC51152,LOC100286993,GYPA,BAGE,ADAMTS20,GABRB1,CYP4A22,IFNA10,ZPBP,LOC100271840
M156.0	plasma cells & B cells, immunoglobulins	Li et al 2014	CD52,IGKV4-1,LOC652493,IGHG1,C13orf18,LOC100287723,LOC100289053,IGKC,IGKV1D-13,VPREB3,ITM2C,LOC96610,IGLV4-60,IGLV3-19,P2RX5,CPNE5,ADAM28,STAP1,ABCB4,FCRL1,FCRL2,PCDH9,CD22,IGL@,LOC91316,SPIB,IGKV3-20,IGHD,BLK,LOC100290557,IGLV2-23,IGJ,OSBPL10,CYAT1,E2F5,LOC100293440,TNFRSF17,IGLV1-44,IGLJ3,GNG7,IGLL3,MGC29506,IGLL5
M217	TBA (source: B cells)	Li et al 2014	FMO3,PLSCR4,PROS1,FLRT2,MXRA5,ABI3BP,TMEM47,CDH5,LUM,MEOX2
M47.0	enriched in B cells (I)	Li et al 2014	STAP1,BLK,CD72,TSPAN13,BCL11A,C13orf18,KIAA0125,CD200,CD79B,VPREB3,CD79A,P2RX5,BTLA,AFF3,PPAPDC1B,IGHM,LOC90925,FCRLA,SPIB,FAM129C,ABCB4,LOC100130458,FCRL1,BANK1,MS4A1,FCRL5,TCF4,KLHL14,CXCR5,PCDH9,RALGPS2,CD22,TCL1A,CD24,IGH@,IGKV3-20,IGHD,MACROD2,EBF1,PNOC,ADAM28,LOC283663,CR2,PAX5,E2F5,PLEKHG1,FCER2,PKIG,FCRL2,IGLJ3,HLA-DOB,PTPRK,CD19
M47.1	enriched in B cells (II)	Li et al 2014	LOC90925,IGHA1,BCL11A,LOC642838,KIAA0125,LOC642424,IGK@,CD79B,CD79A,TPD52,CDK14,CXCR5,BANK1,MS4A1,FCRL5,BLNK,TCF4,SP140,KLHL14,RALGPS2,FCRLA,FCGR2B,TCL1A,CELSR1,CD24,IGH@,DENND5B,EBF1,PNOC,PAWR,CD180,IGHM,CR2,PAX5,LOC100130100,PLEKHG1,POU2AF1,PKIG,FAM30A,HLA-DOB,KLF8,PTPRK,CD19
M47.2	enriched in B cells (III)	Li et al 2014	LOC90925,LOC652493,IGHA1,LOC642838,KIAA0125,LOC642424,IGK@,IGKC,VPREB3,MEF2C,TPD52,LOC284749,CDK14,FCRL3,FCRL5,HHEX,TBC1D9,FCRLA,ALOX5,FCGR2B,CELSR1,CD24,IGH@,IGHD,CD69,PNOC,PAWR,CD180,FAIM3,LOC100130100,IGLV1-44,FAM30A,IGL@,HLA-DOA,HLA-DQA1,BTK,DENND5B
M47.3	enriched in B cells (IV)	Li et al 2014	FAIM3,LOC284749,CPNE5,TPD52,CIITA,IGHA1,TLR10,IGHG1,CELSR1,FAM30A,CDK14,PAWR,CD180,MEF2C,BTK,HLA-DOA
M47.4	enriched in B cells (V)	Li et al 2014	GPR18,FAIM3,FCRL3,FCGR2B,LY9,CELSR1,CD37,TLR10,CD69,CD180,FCRL5
M54	BCR signaling	Li et al 2014	INPP5D,SYK,PIK3CD,VAV1,PLCG2,PIK3R5,PIK3R3,RAC2,LYN,PTPN6,BTK,BLNK
M57	immuregulation - monocytes, T and B cells	Li et al 2014	CTLA4,IL23A,CCL4,FCER2,CAMK2D,CSF3,OSM,IGHD,BLK,CD200,IL1A,KIT,CD79A
M58	B cell development/activation	Li et al 2014	TCF4,JAM3,NEDD4,GAB2,PIK3CD,SPIB,BCL2,LYN,DUSP6,BTK,BLNK
M62.0	T & B cell development, activation	Li et al 2014	FKBP14,PTK2,CD1B,EBF1,CD3G,GAB1,CD7,GPM6B,ICOSLG,VPREB1,CD9,VPREB3,LOC100132741,PSD3,TRAT1,SAMD13,RGL1,SCD,NDST3,ELOVL4,NTRK2,NAV1,LOC100130458,RNF150,UBASH3A,LRP12,ACPL2,CAMK2D,TCL1A,GXYLT2,STK32B,ACCN2,GH1,LOC284757,ADCY9,MAL,VSIG10,CTGF,OGN,FAM150B,SH2D1A,CSRP2,CD3E,HHIP
M69	enriched in B cells (VI)	Li et al 2014	CR2,PCDH9,TSPAN13,HLA-DOB,CD72,PTPRK,CD22,P2RX5,BTLA,MS4A1,PPAPDC1B,CXCR5,ABCB4,CD200,FCRL1,FCRL2,CD79A,CD79B,ADAM28,CD19
M83	enriched in naive and memory B cells	Li et al 2014	NR3C2,PCDH9,NRXN3,PKIG,FCGR2B,CD37,MEF2C,BANK1,MS4A1,LY86
M9	B cell development	Li et al 2014	TNFSF13,LIF,HHEX,CEBPE,CBFA2T3,LTA,SPI1,TLR4,CCR7,LYN,TNF
Naive B Cell 2-fold	Multi-dataset 2 fold over-expressed B cell genes	See supplemental table 1	ZNF318, FCER2, CD72, ABCB4, CD200, SOBP, STAG3, ITPR1, PIK3C2B, CD22, CR2, HLA-DOB, ADAM28, SCN3A, CNTNAP2, EIF2AK3, FCRL2, TPD52, PKIG, CD37, CD40, EZR, P2RX5, BANK1, STAP1, VPREB3, RALGPS2, BACH2, DSP, IL4R, IRS1, TCL1A, ATP10D, ZBTB10, ADK, IL6, SLC15A2, PRKCE, RAB30, SNX9, EAF2, PTPRK, UVRAG, NT5E, KMO, NGLY1, SEL1L3, SECISBP2L, PRDM4, TMEM62, COCH, SNX25, CD79A, ZCCHC7, MACROD2, SNX22, POU2A…
S2	B cell surface signature	Li et al 2014	SSPN,AVPR1A,KCNE4,TSPAN13,CD37,HEPACAM2,GYPA,SEMA4B,EGF,GPR37,MS4A1,C11orf87,USH2A,PPP1R3A,OR12D3,POPDC3,DCC,SLC12A1,GP5,CDH5,SLITRK6,HLA-DPB1,PCDHA3,TRHDE,FAIM3,CD22,GHR,LY9,TAS2R13,FLRT2,TPTE,TMEM100,GYPE,PLD4,ADAM7,KCNMB3,FCRL3,GPR6,CSPG4,SYT2,ROBO2,NRXN3,FREM2,TRPC1,GPR116,TMEM47,SCN3A,NPY1R,LPPR4,NOX4,PDZK1IP1,CCR9,CD200,GABBR1,EDNRB,GJC1,LHCGR,PCDHB8,NT5E,PDPN,PCDHB4,CLDN8,LRRTM4,HRH4,NMBR,…
S3	Plasma cell surface signature	Li et al 2014	PPAP2C,KCNG2,SLC5A4,CAV1,TEK,TMEM37,GP1BB,SLC16A14,ICAM2,SLC44A1,CCR10,CHRM1,CLPTM1L,KCNN3,HM13,GPR25,KCNH1,TXNDC15,SDC1,DRD4,KRTCAP2,TRAM2,SCARB2,AMIGO3
S8	Naive B cell surface signature	Li et al 2014	LGR4,KCNE4,TSPAN13,UGT2A3,CD37,TRHR,CNTNAP3,PPAPDC1B,CCR6,CD200,GABBR1,EDNRB,GHSR,CLCA4,CNR1,CD72,P2RY14,BTLA,HRH4,PCDHB4,SLC38A11,C4orf34,PCDHB16,CXCR4,TMEM56,GRM5,PCDH20,CDH5,KCNJ16,JAM2,ITGB6,CHRNB4,PCDHB14,SLC24A1,SLC26A3,HTR1E,MUC15,OR1G1,IL13RA2,KCNMB3,FCRL3,IMPG2,GPR6,HHLA2,TAS2R7,HVCN1,NRXN3,FAM26F,HLA-DOA,BTC,SELE,GABRE,GPR116,HLA-DMA
S9	Memory B cell surface signature	Li et al 2014	SSPN,CD52,CLDN17,SORCS3,EPHA3,OR11A1,TNFRSF17,CSMD1,NOX4,CHL1,CCR9,NCAM2,LINGO1,TACR3,JAM3,NKAIN4,CADM2,PCDHA3,TRHDE,NLGN1,FCGR2B,NLGN4Y,TAS2R10,ASTN1,GRAMD1C,GYPA,TNFRSF13B,CXADR,ADAM2,PTPRR,NPY1R,GJC1,ITM2C,FREM2,ABCA8,SCN1A,GLP2R
Watkins B	B cell unique genes from one dataset	Watkins et al 2009	2DOA_HUMAN, 2DOB_HUMAN, ABCB4, ACBD3, ADAM28, ADK, AFF3, AIM2, ARHGAP17, ARHGAP24, BACH2, BANK1, BCAS4, BCL11A, BLK, BLNK, BLR1, BTLA, C13orf18, C16orf74, C1orf165, C22orf13, C4orf34, C8orf13, C9orf45, CAMK1G, CCR6, CD19, CD1C, CD200, CD22, CD37, CD40, CD72, CD79A, CD79B, CD83, CD86, CDCA7L, CNFN, CNTNAP2, COBLL1, COL4A4, CPNE5, CR2, CSNK1G3, CYBASC3, DBNDD1, DFNA5, DNASE1L3, DUS2L, E2F5, EAF2, E…

## Sheet: Monocytes
Supplementary Table S3
Module names, descriptions, source and contents
Module code	Module description	Module source	Module content
Abbas monocyte	Monocyte unique genes from one dataset	Abbas et al 2005	AFURS1,AFURS1,AP1S2,BHLHB3,C21orf42,CASP1,CCL24,CCRL2,CD1D,CDK5RAP2,CLECSF5,CSPG2,CTSD,CTSL,CXCL1,CXCL3,CXCL5,CYBB,DDEF1,DFNA5,DTR,DUSP6,EREG,EST,FLJ20273,FLJ20701,GJB2,GNA15,GPR84,HS3ST3B1,IER3,IL19,IL1A,IL1B,IL1F9,IL1RN,IL24,IL3RA,IL6,INPP5B,IPLA2(GAMMA),IRAK2,LRRFIP1,MGC26226,MMP1,MMP14,MMP19,MMP9,MPEG1,MS4A6A,MTF1,NPC1,NRIP3,OK/KNS-CL.4,PFKFB3,PLAUR,PLD1,PLD3,PPBP,PPIF,PRAM-1,PTX3,RNU2,RPEL1,…
Co-correlated monocyte	Marker gene based monocyte module	Bell et al 2016	NACC2,ASGR1,LGALS2,ASGR2,VCAN,RIN3,FCN1,KLF10,CASP1,CCR2,AP1S2,CFP,HPSE,TPPP3,SLC46A2,KLF4,FAM110A,NOD2,SLC35A1,CHD1,TESC,DIAPH2,TLR7,KBTBD11,S100A4,GIMAP8,MPEG1,METTL9,CD4,OAF,CACNA2D3,PLP2,LYL1,CD1D,NID1,CD14,ZNF703,PDP1,SULT1A3 /// SULT1A4
M11.0	enriched in monocytes (II)	Li et al 2014	FXYD6,KCNE3,FAM198B,HSPA6,LAT2,CD33,TIMP2,CD36,TNFSF12-TNFSF13,C5AR1,MARCH1,FCGR1B,FCGR1A,SLC15A3,S100A11,MS4A7,MAFB,S100A12,CPPED1,TYROBP,FGR,PLA2G7,IRAK3,LYN,PYGL,SIRPA,FCAR,CRISPLD2,RNASE2,TBXAS1,PLBD1,HK3,FPR2,NOD2,IFI30,AQP9,IMPA2,LRP1,TMEM176A,CSF3R,RBP7,CACNA2D3,MS4A4A,HPSE,KCTD12,SMPDL3A,LST1,RBM47,SYK,SECTM1,PLXDC2,TLR2,CD163,BST1,TLR4,GLT1D1,TREM1,TLR8,FBP1,TNFSF13,CD1D,CSF2RA,SLC7A7,EM…
M118.0	enriched in monocytes (IV)	Li et al 2014	PTGS2,EMR1,AMICA1,DOCK5,CD4,LY96,ARHGEF10L,TNFSF13B,LTBR,PGD,TNFRSF1B,LRRK2,DPYD,MGAM,PTX3,LYZ,IL1R2,DOK3,CARD9,EVI5,GPR109B,DUSP6,MYO1F,FGD4,HHEX,HAL,ST3GAL6,DYSF,RNASE6,SLC24A4,VNN1,NAIP,RHOU,CD68,CXCR2,NACC2,SMARCD3,PADI4,TMEM176B,LGALS3,SAMHD1,CTSS,EMILIN2,ACPP,F5,STEAP4,C19orf59,ACSL1,PAK1,C1orf162,MOSC1,TLR1,PID1,BCL6,HLA-DMB,MPP1,AGPAT9
M118.1	enriched in monocytes (surface)	Li et al 2014	LTBR,CD4,TNFRSF1B,MCTP1,S1PR3,EMR1,C19orf59,SLC24A4,STEAP4,C1orf162,SLC16A3,NFAM1,TMEM176B,HLA-DMB,IL1R2,AGPAT9,TNFSF13B
M4.15	enriched in monocytes (I)	Li et al 2014	TNFSF13,MYCL1,EPB41L3,DPYSL2,RTN1,SLC31A2,FES,LGALS3,HCK,APLP2,LGALS1
M73	enriched in monocytes (III)	Li et al 2014	CEBPB,DUSP6,MAML3,TFEC,FOS,IER3,CCR1,RIN2,GPR109B,BCL6,PLXDC2,TIMP2
Monocyte 2-fold	Multi-dataset 2 fold over-expressed monocyte genes	See supplemental table 1	FAM198B,RTN1,CYBRD1,CPM,PRAM1,EPB41L3,ASGR1,MARCO,TPPP3,NOD2,CYP1B1,SLC44A1,VCAN,NRG1,CD1D,SORT1,GAS2L1,ALDH1A1,BST1,LRP1,TBC1D2,CD14,HBEGF,NLRP3,LGALS2,CACNA2D3,ASGR2,MAFB,PLA2G7,SERPINB2,PID1,TMEM176B,FXYD6,RIN2,PTX3,CALML4,CD163,TFEC,HOMER3,S1PR3,FBN2,RNASE4,NETO2,TMEM176A,ADAM9,CPNE8,KLF4,FLVCR2,EMILIN2,CD86,HNMT,MERTK,CARD9,CPVL,STAB1,FCN1,HPSE,MS4A7,CLEC5A,MS4A14,CSTA,TDRD9,MGST1,CDKN1A,CSF…
S4	Monocyte surface signature	Li et al 2014	FXYD6,KCNE3,AMICA1,CD33,CD36,C5AR1,FCGR1B,APCDD1,LTBR,PECAM1,CYBRD1,GPR109B,PLXND1,FCAR,DYSF,FPR1,FPR2,HLA-DRB4,CSF3R,CCR1,C19orf59,TLR2,CD163,TLR1,TLR4,TLR5,TREM1,TNFSF12,CLEC12B,CLEC12A,EMR1,EMR2,LPPR2,IL1R2,MARCO,LILRB3,LILRB2,LILRB1,SLC11A1,MGAM,C10orf54,TMEM71,SLC46A2,VNN2,KCNQ1,FCGR2A,TNFRSF1B,MBOAT7,CD93,ITGAM,SIRPB1,GPER,CD4,TNFRSF10B,CCR2,CD302,PTAFR,MCTP1,FCER1A,S1PR3,P2RY13,SLC7A7,AGTR…
Watkins monocyte	Monocyte unique genes from one dataset	Watkins et al 2009	ACOX2,ADAM15,ALDH2,ANG,ANKRD33,ANKRD50,ANXA2P1,ANXA5,AP1S2,APLP2,ARSD,ASAHL,ASB13,ASGR1,ASGR2,ATBF1,C11orf75,C14orf58,C1orf54,C1QA,C1QB,C22orf9,C4orf18,CACNA2D3,CACNA2D4,CALML4,CCR2,CD14,CD163,CD1B,CD1D,CD300C,CD33,CD68,CD86,CD93,CEBPA,CECR1,CENTA2,CES1,CG38_HUMAN,CLDN23,CLEC10A,CLEC3B,CLEC6A,COMMD9,CPNE8,CPVL,CRTAP,CSF1R,CST3,CTSB,CTSH,CTSZ,CXCL10,CYBB,CYP1B1,CYP2S1,DAGLA,DHRS4,DHRS4L2,DPYD,DPYS…

## Sheet: Neutrophils
Supplemental table 3	Supplementary Table S3
Module names, descriptions, source and contents	Module names, descriptions, source and contents
Module code	Module description	Module source	Module content
Abbas neut	Neutrophil unique genes from one dataset	Abbas et al 2005	ABTB1, AMPD2, C5orf6, CCR3, CDA, CKLFSF2, CLC, CREB5 , CTBS, DcR1, EST, FCGR2B, FCGR3B, FLJ10298, FPRL1, FRAT2, GPR27, GPR43, HSPA6, IL8RA, IL8RB, KIAA0779, KIAA1126, KRT23, LENG4, LENG5, MAD, MGC10500 , MGC14126 , MGC16353, MPPE1, MSCP, NCF4, NRBF-2, PHC2, PROK2, RALB, RNF141 , SEC14L1, SEPX1, STX3A , TM4-B, VMP1, VNN2, XPO6
CL104	High in neutrophils	Mabbot et al 2013	ARHGAP25, ARHGAP26, BOD1L, CLEC7A, DOCK5, FMNL1, JMJD1C, NA, PTEN, RNF130, TET2, TLE3, USP32
CL170	High in neutrophils	Mabbot et al 2013	ACAP2, BEST1, CEACAM3, FYB, LOC388210, PADI2, SIRPB1, SLC25A44, TLE3
CL34	High in CD16+ neutrophils	Mabbot et al 2013	ALPK1, C1orf183, CNIH4, DLEU2, DOCK5, EIF2C4, GNAI2, KIAA1324, LYST, MAP3K3, MICAL2, NCRNA00203, NSFL1C, NT5C2, NUMB, PELI1, PHF21A, PPP1R12B, PTPRC, RAF1, RNF24, ROPN1L, SH2D3C, SMCHD1, SORL1, SSH2, STK4
CL73	High in neutrophils	Mabbot et al 2013	C9orf66, CLEC4E, COQ2, GBP1, HNRNPH2, HRH4, KIAA1466, LOC100289230, LOC286058, LOC646470, PDE4B, PRKDC, SAMSN1, SCLT1, SKAP2, STAT3, ZNF230
CL97	High in neutrophils	Mabbot et al 2013	BTG2, C15orf29, C15orf39, FNIP1, LCP2, OSM, PHACTR1, RARA, RRAGC, TAGAP, TMCC1, TRIM39, WDR1
Co-correlated Neutrophil	Marker gene based neutrophil module	Bell et al 2016	B3GNT8, VNN2, DPEP3, MANSC1, UBE2B, HIST1H2AC, FCGR3a, MBOAT7, PI3, EMR3, CCR3, TNFRSF10C, TNFRSF10C, NFIL3, PHC2, FFAR2, VNN3, RAF1, MGAM, CASP5, ZDHHC18, S100P, FAS, CXCR1, BTNL8, CPPED1, FCGR2A, SRGN, HIST1H2BC, MME, PPCDC, KDM6B, REPS2, TSEN34, CXCR2, NDEL1, KCNJ15, CYP4F3, HIST1H2AJ, LOC254896, MIR21 /// TMEM49
M11.2	formyl peptide receptor mediated neutrophil response	Li et al 2014	NCF2,SLC11A1,CAMK1,FPR1,IGSF6,SECTM1,FCGR2A,PILRA,NCF1C,PAK1
M132	recruitment of neutrophils	Li et al 2014	PROK2,FPR1,FPR2,GNG10,C5AR1,GPR109B,CXCR1,CCR3,PTAFR,FFAR2,F2RL1
M163	enriched in neutrophils (II)	Li et al 2014	NPL,ARAP3,HSPA6,TYROBP,CFD,IMPA2,DENND3,BTNL8,FRAT2,MBOAT7,TSPAN2,BEST1,FLJ10357,SLC40A1
M37.1	enriched in neutrophils (I)	Li et al 2014	LIN7A,NCF4,EMR3,FCGR3A,S100P,FCGR3B,TNFRSF10C,C5AR1,MGC31957,CHI3L1,NLRP12,CYP4F3,MXD1,SEPX1,MGAM,DGAT2,RGL4,REPS2,VNN2,CXCR1,NFE2,KRT23,GPR109B,PYGL,FPR2,G0S2,KCNJ15,LRRC4,FPR1,CREB5,FCGR2A,CMTM2,MANSC1,CSF3R,FFAR2,RNF24,LRG1,ST6GALNAC2,ORM1,MME,CDA,PROK2,PFKFB4,VNN3,SLC22A4,BASP1,TREM1,GLT1D1,GPR97,PTAFR,STEAP4,ALPL
Neutrophil 2-fold	Multi-dataset 2 fold over-expressed neutrophil genes	See supplemental table 1	LOC642103, STEAP4, DOCK5, CHI3L1, FLJ36031, P2RY13, CA4, MME, BTNL8, CREB5, AQP9, OBFC2A, LRRK2, VNN3, HEY1, ORM1, DHX34, REPS2, C1ORF183, IL1R2, GRAMD1C, MRVI1, PI3, CYP4F3, QPCT, PTGS2, OSM, DGAT2, CHST7, FPR2, CSF3R, SOD2, BEST1, FPR1, NECAB2, ST6GALNAC2, DPEP3, CXCR1, FCAR, TNFAIP6, DOCK4, SLC6A6, LRG1, LOC401317, TECPR2, CLEC4E, B3GNT5, ARG1, LOC388210, CPPED1, TLR6, IL1RN, MNDA, GK3P, SIPA1…
Watkins neut	Neutrophil unique genes from one dataset	Watkins et al 2009	A2A3Q1_HUMAN,A2BER5_HUMAN,AATK,ABCA1,ABCG1,ABHD2,ABHD3,ABP1,ABR,ABTB1,ABTB2,ACOX1,ACSL1,ADAM8,ADAR,ADIPOR1,ADM,ADORA3,ALOX15,ALOX5AP,ALPL,AMD1,AMICA1,ANKRD13D,ANKRD22,ANP32A,ANPEP,ANTXR2,ANXA11,ANXA3,APBB1IP,AQP9,ARFIP1,ARG1,ARHGAP25,ARHGAP26,ARHGAP9,ARID3A,ARID4A,ARRDC3,ARSA,ATG16L2,AXUD1,AYTL1,B3GNT8,B3GNTL1,B4GALT5,BANP,BASP1,BAZ1A,BAZ2B,BCL10,BCL2A1,BCL3,BCL6,BEST1,BIN3,BLZF1,BMX,BPI,BTN2A1,B…

## Sheet: NK cells
Supplementary Table S3
Module names, descriptions, source and contents
Module code	Module description	Module source	Module content
Abbas NK	NK cell unique genes from one dataset	Abbas et al 2005	CD244, CHST12, CLIC3, IVNS1ABP, KIR2DL1 , KIR2DL2, KIR2DL4 , KIR2DS2 , KIR2DS5, KIR3DL1, KIR3DL2, KIR3DS1, KLRF1, NS1-BP, PTGDR, TGFBR1 , YPEL1
CL13	High in NK cells	Mabbot et al 2013	ARAF, ARIH2, ARMC8, ASB7, B3GNT7, BCL10, BCLAF1, BNC2, BPTF, BRD7, BRWD1, BTG1, BZRAP1, C11orf57, C12orf51, C5orf44, C6orf226, C6orf62, CASZ1, CBLL1, CCNC, CDKN2AIPNL, CHD2, COG3, COX4I1, CUL1, CWF19L2, CYLD, DDX52, DENND4C, DGKE, EIF3B, EPC1, ETNK1, F2R, FAM105B, FKBP11, FXR1, GFM1, GGNBP2, GZMM, HBP1, HERC3, HNRNPD, ING5, INTS4, IREB2, KIAA1429, KIAA2026, KLHL20, LATS2, LOC100129198, LOC1001336…
Co-correlated NK Cell	Marker gene based NK cell module	Bell et al 2016	S1PR5, KIF21A, PRR5L, GZMB, NKG7, AUTS2, CRY2, KLRC3, TBX21, SLA2, APOBEC3G, PRF1, CCL5, MRPS9, HIRA, SH2D2A, DLL1, LCN2, RARRES3, TGFBR3, KLRD1, LPAR5, GPR114, GNLY, COLQ, F2R, ENPP5, NCALD, RGS3, HOPX, GFI1, RORA, GNGT2, IL18RAP, TXK, STAT4, WDR67, CD247, KIR3DL3, SPATA13, MACF1, PTGDR, SAMD3, CHST2, FUT11, PDGFRB, MYBL1, SYNE1, TYMS, RUNX3, OSBPL5, CST7, PLEKHF1, CARD11, LOC144438, KLRB1, BZRA…
M157	enriched in NK cells (III)	Li et al 2014	KLRC3,PPP1R16B,RASGRP1,CCL4,CX3CR1,GPR18,TIGIT,CD7,C1orf21,PVRIG,GIMAP6,TRGC2,MATK,PTPN4
M61.0	enriched in NK cells (II)	Li et al 2014	KLRB1,CD7,GPR56,NKG7,KIR2DL2,KIR2DS4,KIR2DS5,KIR2DS2,KIR2DS3,S1PR5,KIR2DS1,KLRF1,TGFBR3,KIR3DL1,KIR2DL5A,KIR3DL3,IL2RB,KLRK1,KIR2DL3,CD96,KIR2DL1,CD247,PVRIG,TARP
M61.1	enriched in NK cells (KIR cluster)	Li et al 2014	KIR2DS4,KIR2DS5,KIR2DS2,KIR2DS3,KIR2DS1,KIR2DL3,KIR2DL2,KIR2DL1,KIR2DL4,KIR3DS1,KIR3DL1,KIR2DL5A,KIR3DL3
M61.2	enriched in NK cells (receptor activation)	Li et al 2014	KIR2DL3,ITK,CD96,CARD11,KIR2DS2,KIR2DS1,CD244,KIR2DL2,KIR2DL1,CD247,KLRK1,ZAP70,KIR2DL4,PRKCQ,KIR3DL1,KLRD1
M7.2	enriched in NK cells (I)	Li et al 2014	TGFBR3,KLRB1,KLRD1,CCL5,TBX21,FCGR3B,PTGDR,CD247,NLRC3,GPR56,MYBL1,ARL4C,KLRF1,STAT4,PLEKHF1,IL18RAP,RORA,EOMES,XCL2,XCL1,FGFBP2,SAMD3,CTSW,CST7,ZAP70,KLRC1,PRKCH,S1PR5,CLIC3,TRD@,GNLY,SH2D2A,FASLG,PRF1,PRKCQ,GIMAP7,GZMA,IL2RB,HOPX,ITK,GZMB,NKG7,CD96,GZMM,GZMH,KLRK1,SLAMF7,TRA@,TARP
NK Cell 2-fold	Multi-dataset 2 fold over-expressed NK cell genes	See supplemental table 1	MYOM2, CD160, PTGDR, CD247, PRSS23, KLRC3, SPON2, KLRF1, GNLY, IL2RB, GPR56, PYHIN1, GZMH, KLRD1, CST7, FASLG, NCALD, AKR1C3, KLRC1, IL18RAP, LOC727787, KIR2DS5, IFNG, KIR3DS1, KIR2DL5B, ADAMTS1, PRR5L, GZMB, C20ORF3, PDGFRB, TGFBR3, ADRB2, SMAD7, CD244, RUNX3, TBX21, TXK, WDR67, ARPC5L, SH2D1B, PRF1, ITGAL, B3GNT7, RNF165, CEP78, CHST12, CX3CR1, RHOC, FEZ1, RGS3, GZMA, BZRAP1, MATK, SH2D2A, NCAM…
S1	NK cell surface signature	Li et al 2014	PDGFRB,TNFSF11,IL12RB2,TNFSF14,SLC7A5,ADRB2,S1PR5,ATP9A,TIE1,PTGDR,NCAM1,KLRF1,ELOVL6,IL18RAP,KIR2DS4,KIR2DS5,KIR2DS2,KIR2DS3,PTGER2,KIR2DS1,SLCO4C1,GPR82,TGFBR3,KLRC3,ENPP5,IL18R1,NCR1,DLL1,FASLG,KIR3DL1,KIR2DL5A,KIR3DL3,IL2RB,TMEM64,CX3CR1,KLRK1,CD97,SYNGR3,RARRES3,KIT,KIR2DL3,KIR2DL2,KIR2DL1,ATP8B4,SLAMF7,PVRIG,GPR114,HAVCR2
Watkins NK	NK cell unique genes from one dataset	Watkins et al 2009	ADAMTS1, AKR1C3, ASCL2, BNC2, BZRAP1, C18orf23, C1orf21, C3orf57, CCL3, CCL3L1, CCL3L3, CCL4, CCL4L1, CCL4L2, CD160, CD247, CHST12, CLIC3, CMKLR1, COL13A1, COLQ, CX3CR1, EDG8, FASLG, FEZ1, FGFBP2, GK5, GNLY, GPR56, GZMB, HOP, HOP_HUMAN, IGFBP7, IL12RB2, IL2RB, KIR2DL1, KIR2DL4, KIR3DL1, KIR3DL2, KLRC1, KLRC3, KLRD1, KLRF1, LAIR2, LDB2, LIM2, LINGO2, LOC401321, LOC440266, LOC642253, LOC645464, LOC…

## Sheet: T cells
S3 Table
Module names, descriptions, source and contents
Module code	Module description	Module source	Module content
Abbas T	T cell unique genes from one dataset	Abbas et al 2005	ARH, ASPM, BCL11B, C21orf45, CAMK4 , CCDC5, CCNA2, CCNB1, CCNB2, CD3D, CD3E, CD3G, CD5, CD6, CD8A, CD8B1, CDC2, CDCA1, CDCA2 , CDCA5, CPO, CTLA4, CXCR6, DGKA , DHX33, DKFZp761K1824, DNAJB1, DUFD1, DUSP2, EGLN3, EST, FLJ11029, FLJ20249, FTHFSDC1, GPR15, GZMK, H2AFX, HDGFRP3, HGFL, HMMR, HSPC150, ICOS, IL17F, IL22, IL9, INPP4B , KIF14 , LAG3, LEF1, LEPROTL1, LRRN3, MELK, MGC15763, MGC3036, MGC5306,…
T CL127	High in CD4+ T cells	Mabbot et al 2013	BCL11B, C2orf89, CD6, IL11RA, LEF1, LINS1, LOC100131662, MDS2, PIK3IP1, PLEKHB1, SNRNP70, TCF7, TRBV7-8
Co-correlated T Cell	Marker gene based T cell module	Bell et al 2016	NELL2, LCK, VAMP1, ACAP1, PIK3IP1, FAM102A, LBH, TNFRSF25, NUCB2, PRKCQ, LSR, APBA2, IL32, DOCK9, AES, BIN1, MZT2A, ITM2A, ABLIM1, KBTBD4, BCL11B, CDC25B, GRAMD3, 38961, GPR171, PLCG1, SATB1, SIRPG, LRRN3, BUB3, ITK, SEC31B, LIME1, S1PR1, CD3E, OBFC1, TMEM106C, ATP6V0E2, UBASH3A, ITGB7, PRMT7, FBL, PITPNC1, SIGIRR, UNC119B, CD3G, GYPC, NOSIP, LTBP3, RNF144A, RNF157, SNRPD2, PBXIP1, SUPT3H, LOC439…
M14	T cell differentiation	Li et al 2014	UBASH3A,TCF7,CD28,TXK,ITK,NOG,LRRN3,BCL11B,RASGRP1,SPOCK2,SH2D1A,MAL
M18	T cell differentiation via ITK and PKC	Li et al 2014	SIRPG,PRKCH,ITK,SH2D1A,ITM2A,ETS1,FASLG,SPOCK2,PRKCQ,ABLIM1,BCL2
M19	T cell differentiation (Th2)	Li et al 2014	UBASH3A,CD28,LCK,TRAT1,PKIA,HNRPLL,GZMK,LAT,ITM2A,GRAP2,IL32,GPR171,SIT1,DPP4,GATA3,MAL,CD3G
M223	enriched in T cells (II)	Li et al 2014	SLC38A1,HOPX,CD40LG,DENND2D,TC2N,PLEKHF1,LRRN3,CLEC2D,FGFBP2,LBH,TRGC2,DPP4,LOC439949
M35.0	signaling in T cells (I)	Li et al 2014	IL2RA,JUNB,GZMB,FOS,IFNG,FOSB,EGR1,JUN,TNF,FASLG,PRF1,TNFRSF4,ATF3,TNFRSF9
M35.1	signaling in T cells (II)	Li et al 2014	IL2RA,IL2RB,GZMB,IFNG,TNF,FOSL1,PRF1,TNFRSF4,FASLG,TNFRSF18,TNFRSF9
M36	T cell surface, activation	Li et al 2014	CXADR,LILRB4,CD40LG,LILRB2,LILRB1,TYROBP,ITGA4,VCAM1,CD8A,LILRB3,CD3D,CD3E
M4.11	mitotic cell cycle in stimulated CD4 T cells	Li et al 2014	CCNA2,CCDC99,MELK,RAD54L,GSG2,SUV39H1,CYB5B,CDCA3,AURKB,TK1,STMN1,RAD51C
M4.5	mitotic cell cycle in stimulated CD4 T cells	Li et al 2014	MAD2L1,CEP55,HNRPLL,LAG3,GPR56,KIAA0101,NDC80,TYMS,FBXO5,MELK,GRAP2,CDCA7,CDCA5,RRM2,CXCR6,MIR155HG,CENPM,CENPK,NUF2,IFNG,ZNF367,MCM6,ENO2,KIF11,DEPDC1B,ZEB1,UHRF1,TACC3,CDC20,CDK1,RNF144A,CHAC2,TOP2A,UBE2T,KIF20A
M4.6	cell division in stimulated CD4 T cells	Li et al 2014	BRCA1,GINS2,CENPM,BRCA2,CDKN3,ANLN,CEP55,HMMR,POLE2,CDCA2,GINS1,NCAPG2,CDCA7,FANCD2,UBE2T,DEPDC1B,FANCL,FAM72A /// FAM72B /// FAM72C /// FAM72D,FANCI,DSCC1
M4.9	mitotic cell cycle in stimulated CD4 T cells	Li et al 2014	RBBP8,CCDC99,CENPF,CENPE,MASTL,PLK4,ZNF367,KIF14,EZH2,RAD51,NCAPH,GMNN,TRIP13,RRM1,CDC6,DONSON
M44	T cell signaling and costimulation	Li et al 2014	IL7R,TCF7,IL23A,FYN,IFI30,CD37,MAPK14,ARHGDIB,LCP1,LCK
M46	cell division stimulated CD4+ T cells	Li et al 2014	DHCR24,DTL,ZWINT,RRM2,KIAA0101,TST,TYMS,CDT1,KIF4A,CDCA3,CDCA7,MYB,GGH,TOP2A,CDK6,GNB4,LOC81691,UHRF1,SLC27A2,ACTN1,GINS1,ZNRF1,SHCBP1,APOBEC3B,CDK1,RAD51,CDC45,KIF20A
M5.1	T cell activation and signaling	Li et al 2014	CD52,CD4,CD247,CD2,CCR7,BIN2,HLA-DRA,IL12RB1,TRAT1,ZAP70,TRAF3IP3,HLA-DRB1,PRKAR1B,GIMAP6,TRA@,ITK,IL2RG,TRA@ /// TRAC,CD3E,TRA@ /// TRAC /// TRAJ17 /// TRAV20,PTPRC,PRKACB,CD3D,LCK,CD3G
M52	T cell activation (IV)	Li et al 2014	SELL,SPI1,GFI1,LPXN,XCL1,GATA3,LAG3,CD5,PTPN6,PTPRC,UNC93B1,LCK,CD3E
M7.0	enriched in T cells (I)	Li et al 2014	IL7R,KLRB1,CCL5,RASGRP1,TRA@,SH2D1A,TRAV20,BCL11B,CD6,CD7,TRBC1,CD2,LEF1,NKG7,UBASH3A,PTPRCAP,TRAC,TRD@,TRAT1,SLA2,RORA,MAL,EOMES,XCL2,XCL1,ETS1,ZAP70,SAMD3,SIT1,NLRC3,SIRPG,PRKCH,ICOS,CD28,TRAJ17,NELL2,GNLY,CD27,LAT,FLT3LG,PRF1,PRKCQ,GIMAP6,GIMAP7,GATA3,ITK,LCK,GZMA,GZMB,CD96,GZMM,GZMH,TIGIT,GZMK,ITM2A,CD247,GPR171,IL32,TARP,CD3D,CD3E,CD3G
M7.1	T cell activation (I)	Li et al 2014	IL7R,RASGRP1,THEMIS,CCL5,TCF7,BCL11B,CD5,TIGIT,CD7,CD2,CCR7,CD247,MS4A1,PTPN22,TXK,TRBC1,IL12RB1,IKZF1,SLA2,CAMK4,RORA,EOMES,PRKCQ,ZAP70,SIT1,NLRC3,DPP4,SIRPG,PRKCH,ICOS,CD28,CD27,RHOH,CD8A,ITPR3,LEF1,CD8B,GATA3,CRTAM,ITK,TRAC,KLRK1,IL21R,LCK,CORO1A,SLAMF7,CD3D,CD3E,SLAMF1,CD3G
M7.3	T cell activation (II)	Li et al 2014	CCL5,SP140,TIGIT,CD247,CCR5,NLRC3,PTPRCAP,STAT4,IL12RB1,TRAT1,SLA2,CXCR3,ZAP70,NKG7,SIRPG,ICOS,IFNG,IL18R1,SLAMF7,PTPN7,ITK,CRTAM,GZMA,CD3E,GPR171,TRA@,TARP,CD3D,LCK,SLAMF1,CD3G
M7.4	T cell activation (III)	Li et al 2014	KLF12,RASGRP1,THEMIS,NELL2,CD96,CAMK4,RORA,LCK,ATP8B2,ETS1,ZMYND11,PRKCQ,LEF1,GLYR1 /// SEPT6
S0	T cell surface signature	Li et al 2014	NPDC1,ANKH,LAG3,CD6,CD2,CD320,SLC37A3,C6orf129,NDFIP2,CXCR6,SIT1,SIRPG,ICOS,CD28,SLC38A1,TMEM106C,PTPRCAP,FLT3LG,C12orf23,GIMAP2,LRRN3,CLEC2D,CD3E,ITM2A,GPR171,MAL,CD3G
S6	CD4 T cell surface signature Th1-stimulated	Li et al 2014	F2R,TMEM200A,C6orf129,GPR19,LAG3,NDFIP2,TSPAN5,SV2A,GPR114
S7	CD4 T cell surface signature Th2-stimulated	Li et al 2014	SLC37A3,GPR15,CD28,CLDND1,TMEM200A,SLC4A7,IL17RB,ITM2A,GPR171,SIT1,C6orf129,MAL,CD3G
T cell 2-fold	Multi-dataset 2 fold over-expressed T cell genes	See supplemental table 1	BCL11B, CD28, CD3D, CD3G, CD8B, FAM134B, FHIT, GPR171, ICOS, L7R, LDLRAP1, LEF1, LEPROTL1, LRRN3, MAL, NELL2, NOSIP, TRAT1, UBASH3A
Watkins CD4 T	CD4 T cell unique genes from one dataset	Watkins et al 2009	ANK3, AQP3, AXIN2, C20orf82, C3orf59, C6orf105, CD40LG, CHN1, CMTM8, CRIP2, CTLA4, DPP4, DUSP4, EDAR, EPHX2, FBXL16, FHIT, GAL3ST4, HKDC1, HPCAL4, ICOS, IL2RA, IL6ST, INPP4B, LGALS3BP, LOC642233, LOC648526, MAL, MAN1C1, MEOX1, NP_694946.1, NP_775934.3, PI16, PLEKHG5, PLEKHK1, PRKCA, SGPP2, TCEA3, TRAT1, TRBV18, TSHZ2, TSPAN18, VSIG1, WNT7A
Watkins CD8 T	CD8 T cell unique genes from one dataset	Watkins et al 2009	CD248, CD8A, CD8B, DKK3, LOC650761
