# Supplementary material for: Validation of Immune Cell Modules in Multicellular Transcriptomic Data
Source: PLoS One. 2017 Jan 3;12(1):e0169271. doi: 10.1371/journal.pone.0169271 (PMC5207692; doi:10.1371/journal.pone.0169271)
Supplement: S4 Table — (XLSX) [file pone.0169271.s004.xlsx]

## Sheet: Module MDI scores
S4 Table
Table of immune cell module MDI scores
BNTM = blood network transcriptional modules; CNTM = cell network transcriptional modules; DGE = differential gene expression
B cells				Monocytes				Neutrophils				NK cells				T cells
	MDI score	Module source			MDI score	Module source			MDI score	Module source			MDI score	Module source			MDI score	Module source
M69	0.539	BNTM		Monocyte 2-fold	0.363094	Multi dataset DGE		M37.1	0.601	BNTM		M61.1	0.507	BNTM		M19	0.485	BNTM
M47.0	0.524	BNTM		M4.15	0.358134	BNTM		M132	0.591	BNTM		Abbas NK	0.489	Single dataset DGE		T cell 2-fold	0.48	Multi dataset DGE
M156.0	0.511	BNTM		M11.0	0.353416	BNTM		Co-correlated Neut	0.547	Single dataset co-correlation		M61.0	0.487	BNTM		M14	0.46	BNTM
M47.1	0.5	BNTM		Co-correlated monocyte	0.33107	Single dataset co-correlation		Neutrophil 2-fold	0.498	Multi dataset DGE		M7.2	0.481	BNTM		M7.0	0.452	BNTM
CL43	0.499	CNTM		M73	0.318815	BNTM		Abbas neut	0.484	Single dataset DGE		Watkins NK	0.475	Single dataset DGE		S0	0.41	BNTM
M83	0.478	BNTM		Watkins monocyte	0.30512	Single dataset DGE		M163	0.478	BNTM		NK Cell 2-fold	0.471	Multi dataset DGE		M7.4	0.41	BNTM
Co-correlated B Cell	0.465	Single dataset co-correlation		M118.1	0.299732	BNTM		M11.2	0.474	BNTM		M61.2	0.453	BNTM		M223	0.408	BNTM
M47.2	0.459	BNTM		S4	0.296416	BNTM		CL104	0.415	CNTM		S1	0.433	BNTM		S7	0.401	BNTM
CL137	0.453	CNTM		M118.0	0.29383	BNTM		CL170	0.403	CNTM		Co-correlated NK	0.423	Single dataset co-correlation		M7.3	0.396	BNTM
B Cell 2-fold	0.447	Multi dataset DGE		Abbas monocyte	0.258327	Single dataset DGE		Watkins neut	0.381	Single dataset DGE		M157	0.388	BNTM		M7.1	0.392	BNTM
M47.3	0.42	BNTM						CL97	0.354	CNTM		CL13	0.09	CNTM		M18	0.381	BNTM
Watkins B	0.413	Single dataset DGE						CL73	0.344	CNTM						M5.1	0.362	BNTM
M47.4	0.39	BNTM						CL34	0.334	CNTM						Co-correlated T Cell	0.361	Single dataset co-correlation
Abbas B	0.362	Single dataset DGE														Abbas T	0.339	Single dataset DGE
S2	0.279	BNTM														Watkins CD4 T	0.326	Single dataset DGE
CL49	0.277	CNTM														CL127	0.318	CNTM
M58	0.276	BNTM														M4.5	0.303	BNTM
M57	0.273	BNTM														M52	0.257	BNTM
M54	0.229	BNTM														S6	0.248	BNTM
S8	0.217	BNTM														M35.1	0.223	BNTM
S9	0.175	BNTM														M4.9	0.205	BNTM
S3	0.044	BNTM														M4.11	0.194	BNTM
M9	0.035	BNTM														M4.6	0.194	BNTM
M152.0	0.032	BNTM														M46	0.191	BNTM
M123	0.015	BNTM														Watkins CD8 T	0.148	Single dataset DGE
M152.1	-0.01	BNTM														M44	0.114	BNTM
M152.2	-0.013	BNTM														M35.0	0.082	BNTM
M62.0	-0.097	BNTM														M36	-0.043	BNTM
M217	-0.13	BNTM
